# Supplementary material for: Convergent alteration of lung tissue microbiota and tumor cells in lung cancer
Source: iScience. 2021 Dec 16;25(1):103638. doi: 10.1016/j.isci.2021.103638 (PMC8718896; doi:10.1016/j.isci.2021.103638)
Supplement: Table S1. Clinical characteristics of patients involved in this study, related to Table 1 [file mmc2.xlsx]

## Sheet: 158 patients enrolled
Tumor tissue with qualified 16S rRNA gene sequencing results	Non-tumor tissue with qualified 16S rRNA gene sequencing results	Group	Sample	Age	Gender (1-male; 2-female)	Histopathologic subtype	TNM classification	Smoking status	Smoking history	TP53 mutation (1-positive; 0-negative)
Yes	Yes	A	CH-1	69	1	Adenocarcinoma	T1N2M0	non-smoker	No	0
Yes	Yes	A	CH-10	66	2	Adenocarcinoma	T1N0M0	non-smoker	No	0
No	Yes	A	CH-100	54	1	Adenocarcinoma	T1N0M0	non-smoker	No	0
No	No	A	CH-101	52	1	Adenocarcinoma	T1N0M0	non-smoker	No	0
No	No	A	CH-103	77	2	Adenocarcinoma	T1N0M0	non-smoker	No	0
No	No	A	CH-104	66	1	Adenocarcinoma	T2aN0M0	smoker	~30 years	0
No	Yes	A	CH-108	68	1	Adenocarcinoma	T1N0M0	non-smoker	No	0
Yes	Yes	A	CH-109	61	1	Adenocarcinoma	T1N0M0	smoker	~30 years	0
Yes	Yes	A	CH-11	53	1	Adenocarcinoma	T1N0M0	non-smoker	No	0
No	Yes	A	CH-110	52	1	Adenocarcinoma	T1N2M0	smoker	~20 years	1
No	Yes	A	CH-112	68	2	Adenocarcinoma	T1N0M0	non-smoker	No	0
No	No	A	CH-117	51	1	Adenocarcinoma	T1N0M0	smoker	~30 years	0
No	No	A	CH-119	55	2	Adenocarcinoma	T1N0M0	non-smoker	No	0
Yes	No	A	CH-12	54	1	Adenocarcinoma	T1N0M0	smoker	~10 years	0
No	No	A	CH-120	56	1	Adenocarcinoma	T1N1M0	non-smoker	No	1
No	No	A	CH-121	63	1	Adenocarcinoma	T3N2M0	smoker	~40 years	1
No	Yes	A	CH-122	65	2	Adenocarcinoma	T1N0M0	non-smoker	No	0
No	No	A	CH-127	74	1	Adenocarcinoma	T1N0M0	non-smoker	No	0
Yes	No	A	CH-128	47	2	Adenocarcinoma	T1N0M0	non-smoker	No	0
Yes	Yes	A	CH-13	45	2	Adenocarcinoma	T1N0M0	non-smoker	No	0
No	No	A	CH-130	75	2	Adenocarcinoma	T1N0M0	non-smoker	No	1
Yes	Yes	A	CH-14	70	1	Adenocarcinoma	T1N0M0	non-smoker	No	0
No	No	A	CH-147	49	2	Adenocarcinoma	T1N0M0	non-smoker	No	0
No	Yes	A	CH-148	44	2	Adenocarcinoma	T1N0M0	non-smoker	No	1
Yes	No	A	CH-149	60	2	Adenocarcinoma	T1N0M0	non-smoker	No	0
Yes	Yes	A	CH-15	60	2	Adenocarcinoma	T1N0M0	non-smoker	No	0
Yes	Yes	A	CH-153	43	2	Adenocarcinoma	T1N0M0	non-smoker	No	0
Yes	No	A	CH-156	71	1	Adenocarcinoma	T1N0M0	non-smoker	No	0
Yes	Yes	A	CH-157	36	2	Adenocarcinoma	T1N0M0	non-smoker	No	0
No	Yes	A	CH-159	60	2	Adenocarcinoma	T1N0M0	non-smoker	No	0
Yes	Yes	A	CH-16	52	2	Adenocarcinoma	T2N2M0	non-smoker	No	0
Yes	Yes	A	CH-17	61	2	Adenocarcinoma	T2N2M0	non-smoker	No	0
Yes	Yes	A	CH-172	74	2	Adenocarcinoma	T1N0M0	non-smoker	No	1
Yes	Yes	A	CH-18	54	1	Adenocarcinoma	T1N0M0	smoker	~20 years	0
Yes	Yes	A	CH-19	65	2	Adenocarcinoma	T2N2M0	non-smoker	No	0
Yes	Yes	A	CH-199	61	2	Adenocarcinoma	T2aN0M0	non-smoker	No	0
Yes	Yes	A	CH-20	55	2	Adenocarcinoma	T1N1M0	non-smoker	No	0
No	Yes	A	CH-200	68	2	Adenocarcinoma	T2aN0M0	non-smoker	No	0
No	Yes	A	CH-201	58	1	Adenocarcinoma	T2N2M0	non-smoker	No	0
Yes	Yes	A	CH-203	70	1	Adenocarcinoma	T1N0M0	non-smoker	No	0
Yes	Yes	A	CH-207	62	2	Adenocarcinoma	T2N2M0	non-smoker	No	0
Yes	No	A	CH-208	62	2	Adenocarcinoma	T1N0M0	non-smoker	No	0
Yes	Yes	A	CH-209	68	1	Adenocarcinoma	T1N0M0	non-smoker	No	0
Yes	Yes	A	CH-21	66	2	Adenocarcinoma	T1N0M0	non-smoker	No	0
Yes	No	A	CH-213	46	2	Adenocarcinoma	T1N0M0	non-smoker	No	0
No	Yes	A	CH-214	54	2	Adenocarcinoma	T1N0M0	non-smoker	No	0
Yes	Yes	A	CH-218	57	2	Adenocarcinoma	T1N0M0	non-smoker	No	0
Yes	Yes	A	CH-22	66	2	Adenocarcinoma	T2aN0M0	non-smoker	No	1
No	No	A	CH-220	44	2	Adenocarcinoma	T1N0M0	non-smoker	No	0
No	Yes	A	CH-222	62	2	Adenocarcinoma	T1N0M0	non-smoker	No	0
No	Yes	A	CH-225	62	2	Adenocarcinoma	T1N0M0	non-smoker	No	0
Yes	Yes	A	CH-23	61	2	Adenocarcinoma	T1N0M0	non-smoker	No	0
Yes	Yes	A	CH-231	68	2	Adenocarcinoma	T1N0M0	non-smoker	No	0
Yes	Yes	A	CH-233	72	2	Adenocarcinoma	T1N0M0	non-smoker	No	0
Yes	No	A	CH-235	47	2	Adenocarcinoma	T1N0M0	non-smoker	No	0
Yes	Yes	A	CH-236	59	2	Adenocarcinoma	T1N0M0	non-smoker	No	0
Yes	Yes	A	CH-237	30	2	Adenocarcinoma	T1N0M0	non-smoker	No	0
Yes	Yes	A	CH-24	78	1	Adenocarcinoma	T2aN0M0	non-smoker	No	0
Yes	Yes	A	CH-240	61	1	Adenocarcinoma	T2N1M0	smoker	~30 years	0
Yes	No	A	CH-244	45	2	Adenocarcinoma	T1N0M0	non-smoker	No	0
Yes	Yes	A	CH-246	64	2	Adenocarcinoma	T1N0M0	non-smoker	No	0
Yes	Yes	A	CH-25	61	2	Adenocarcinoma	T1N0M0	non-smoker	No	0
No	No	A	CH-251	66	1	Adenocarcinoma	T1N0M0	non-smoker	No	1
Yes	Yes	A	CH-252	55	2	Adenocarcinoma	T1N0M0	non-smoker	No	0
Yes	Yes	A	CH-254	62	1	Adenocarcinoma	T1N0M0	smoker	~30 years	1
Yes	Yes	A	CH-255	57	1	Adenocarcinoma	T2N2M0	non-smoker	No	0
Yes	Yes	A	CH-256	62	2	Adenocarcinoma	T1N0M0	non-smoker	No	0
Yes	Yes	A	CH-258	22	1	Adenocarcinoma	T1N0M0	non-smoker	No	0
Yes	Yes	A	CH-259	55	1	Adenocarcinoma	T2N2M0	non-smoker	No	1
Yes	Yes	A	CH-261	61	1	Adenocarcinoma	T1N0M0	non-smoker	No	0
Yes	Yes	A	CH-262	70	1	Adenocarcinoma	T1N0M0	non-smoker	No	0
No	Yes	A	CH-265	56	2	Adenocarcinoma	T1N0M0	non-smoker	No	0
Yes	Yes	A	CH-27	53	1	Adenocarcinoma	T2N2M0	smoker	~30 years	0
Yes	Yes	A	CH-274	62	1	Adenocarcinoma	T1N0M0	smoker	~40 years	1
Yes	Yes	A	CH-28	57	2	Adenocarcinoma	T1N0M0	non-smoker	No	0
Yes	Yes	A	CH-29	69	1	Adenocarcinoma	T1N0M0	smoker	~10 years	0
Yes	No	A	CH-3	67	1	Adenocarcinoma	T1N0M0	smoker	~30 years	1
Yes	Yes	A	CH-30	74	1	Adenocarcinoma	T1N0M0	non-smoker	No	1
Yes	Yes	A	CH-34	52	2	Adenocarcinoma	T2N2M0	non-smoker	No	1
Yes	Yes	A	CH-35	76	2	Adenocarcinoma	T1N0M0	non-smoker	No	0
Yes	No	A	CH-36	53	2	Adenocarcinoma	T1N0M0	non-smoker	No	1
No	Yes	A	CH-4	47	1	Adenocarcinoma	T2aN0M0	smoker	~30 years	0
Yes	Yes	A	CH-40	73	2	Adenocarcinoma	T1N0M0	non-smoker	No	0
Yes	Yes	A	CH-41	61	1	Adenocarcinoma	T1N2M0	smoker	~40 years	1
Yes	Yes	A	CH-43	64	2	Adenocarcinoma	T2N1M0	smoker	~10 years	0
Yes	Yes	A	CH-46	53	2	Adenocarcinoma	T1N0M0	non-smoker	No	0
No	Yes	A	CH-48	59	1	Adenocarcinoma	T1N0M0	smoker	~40 years	1
No	Yes	A	CH-50	60	2	Adenocarcinoma	T1N2M0	non-smoker	No	0
Yes	Yes	A	CH-51	70	2	Adenocarcinoma	T1N0M0	non-smoker	No	0
Yes	Yes	A	CH-52	55	1	Adenocarcinoma	T1N0M0	non-smoker	No	0
Yes	Yes	A	CH-53	49	1	Adenocarcinoma	T1N0M0	non-smoker	No	0
Yes	Yes	A	CH-59	71	2	Adenocarcinoma	T2aN0M0	non-smoker	No	0
Yes	Yes	A	CH-6	46	2	Adenocarcinoma	T1N0M0	non-smoker	No	0
Yes	Yes	A	CH-60	61	1	Adenocarcinoma	T2N2M0	smoker	~40 years	0
Yes	Yes	A	CH-61	70	1	Adenocarcinoma	T1N0M0	non-smoker	No	0
Yes	Yes	A	CH-62	52	1	Adenocarcinoma	T1N0M0	non-smoker	No	0
Yes	Yes	A	CH-63	50	2	Adenocarcinoma	T2aN0M0	non-smoker	No	1
Yes	Yes	A	CH-64	60	1	Adenocarcinoma	T1N0M0	non-smoker	No	1
Yes	Yes	A	CH-65	66	2	Adenocarcinoma	T2N2M0	non-smoker	No	0
Yes	Yes	A	CH-66	74	1	Adenocarcinoma	T1N0M0	non-smoker	No	0
Yes	Yes	A	CH-7	55	1	Adenocarcinoma	T2aN0M0	smoker	~35 years	1
Yes	Yes	A	CH-72	63	2	Adenocarcinoma	T1N0M0	non-smoker	No	1
Yes	Yes	A	CH-75	53	2	Adenocarcinoma	T2aN0M0	non-smoker	No	1
Yes	Yes	A	CH-76	81	2	Adenocarcinoma	T1N0M0	non-smoker	No	0
Yes	Yes	A	CH-77	65	1	Adenocarcinoma	T1N2M0	non-smoker	No	0
Yes	No	A	CH-78	65	2	Adenocarcinoma	T2aN0M0	non-smoker	No	0
Yes	Yes	A	CH-79	64	2	Adenocarcinoma	T1N0M0	non-smoker	No	1
Yes	No	A	CH-80	66	2	Adenocarcinoma	T1N0M0	non-smoker	No	1
Yes	Yes	A	CH-81	57	1	Adenocarcinoma	T2aN0M0	smoker	~30 years	1
Yes	Yes	A	CH-84	72	2	Adenocarcinoma	T1N0M0	non-smoker	No	1
No	No	A	CH-86	43	2	Adenocarcinoma	T1N0M0	non-smoker	No	0
No	Yes	A	CH-88	61	2	Adenocarcinoma	T2aN0M0	non-smoker	No	0
No	No	A	CH-89	59	2	Adenocarcinoma	T1N0M0	non-smoker	No	0
Yes	Yes	A	CH-9	65	1	Adenocarcinoma	T1N0M0	non-smoker	No	0
Yes	No	A	CH-90	41	2	Adenocarcinoma	T1N0M0	non-smoker	No	1
No	Yes	A	CH-93	60	2	Adenocarcinoma	T1N0M0	non-smoker	No	1
Yes	No	A	CH-94	42	2	Adenocarcinoma	T1N0M0	non-smoker	No	0
Yes	Yes	A	CH-95	66	2	Adenocarcinoma	T1N0M0	non-smoker	No	0
No	Yes	A	CH-96	45	2	Adenocarcinoma	T1N0M0	non-smoker	No	0
Yes	No	A	CH-97	66	2	Adenocarcinoma	T2aN0M0	non-smoker	No	1
Yes	No	A	CH-98	77	2	Adenocarcinoma	T2aN0M0	non-smoker	No	0
Yes	Yes	M	CH-111	77	1	Tuberculosis	Not available	smoker	~50 years	0
No	Yes	M	CH-113	22	2	Atypical carcinoid	T1N0M0	non-smoker	No	0
Yes	Yes	M	CH-116	70	1	Hamatomar	Not available	smoker	~45 years	0
No	Yes	M	CH-31	60	1	Small cell lung carcinoma	T2N1M0	non-smoker	No	1
Yes	Yes	M	CH-39	62	1	Small cell lung carcinoma	T4N2M0	smoker	~40 years	1
Yes	Yes	M	CH-44	55	2	Fungal granuloma	Not available	non-smoker	No	0
Yes	Yes	M	CH-45	77	1	Adenosquamous carcinoma	T2aN0M0	smoker	~50 years	0
Yes	Yes	M	CH-5	37	1	Adenoid cystic carcinoma	T2N1M0	smoker	~2 years	0
Yes	Yes	M	CH-57	67	1	Large cell lung carcinoma	T2N2M0	smoker	~40 years	0
Yes	Yes	M	CH-69	66	1	Sarcomatoid carcinoma	T1N0M0	smoker	~30 years	1
Yes	Yes	M	CH-70	63	1	Small cell lung carcinoma	T2bN0M0	smoker	~40 years	1
Yes	Yes	M	CH-71	40	1	Benign	Not available	smoker	~15 years	0
No	Yes	M	CH-74	68	1	Large cell neuroendocrine carcinoma	T1N1M0	smoker	~40 years	1
No	Yes	M	CH-92	66	1	Pulmonary interstitial fibrous tissue hyperplasia	Not available	smoker	~30 years	0
Yes	Yes	S	CH-106	73	1	Squamous cell carcinoma	T4N1M0	smoker	~50 years	1
No	Yes	S	CH-114	73	1	Squamous cell carcinoma	T1N0M0	smoker	~30 years	1
No	No	S	CH-118	72	1	Squamous cell carcinoma	T3N1M0	smoker	~20 years	1
Yes	Yes	S	CH-166	62	1	Squamous cell carcinoma	T1N0M0	non-smoker	No	0
Yes	Yes	S	CH-167	78	1	Squamous cell carcinoma	T4N0M0	non-smoker	No	0
Yes	No	S	CH-219	60	1	Squamous cell carcinoma	T4N0M0	smoker	~40 years	0
Yes	Yes	S	CH-224	60	1	Squamous cell carcinoma	T1N0M0	non-smoker	No	0
Yes	Yes	S	CH-228	75	1	Squamous cell carcinoma	T1N0M0	non-smoker	No	1
Yes	Yes	S	CH-242	64	1	Squamous cell carcinoma	T2N2M0	smoker	~30 years	0
Yes	Yes	S	CH-26	67	1	Squamous cell carcinoma	T2aN0M0	smoker	~35 years	1
Yes	Yes	S	CH-264	55	1	Squamous cell carcinoma	T3N2M0	smoker	~20 years	0
Yes	Yes	S	CH-266	71	1	Squamous cell carcinoma	T2aN0M0	non-smoker	No	0
Yes	Yes	S	CH-276	60	1	Squamous cell carcinoma	T1N1M0	smoker	~40 years	0
Yes	No	S	CH-33	75	1	Squamous cell carcinoma	T1N0M0	smoker	~40 years	1
Yes	No	S	CH-47	55	1	Squamous cell carcinoma	T2aN0M0	smoker	~30 years	1
Yes	Yes	S	CH-49	58	1	Squamous cell carcinoma	T3N0M0	smoker	~30 years	1
Yes	Yes	S	CH-58	76	1	Squamous cell carcinoma	T1N0M0	smoker	~50 years	1
No	Yes	S	CH-67	51	1	Squamous cell carcinoma	T2bN0M0	non-smoker	No	1
Yes	Yes	S	CH-73	72	1	Squamous cell carcinoma	T2bN0M0	smoker	~30 years	0
Yes	Yes	S	CH-8	57	1	Squamous cell carcinoma	T1N2M0	smoker	~20 years	1
Yes	Yes	S	CH-83	71	1	Squamous cell carcinoma	T2bN0M0	non-smoker	No	1
Yes	Yes	S	CH-85	74	1	Squamous cell carcinoma	T3N0M0	non-smoker	No	1
Yes	No	S	CH-99	67	1	Squamous cell carcinoma	T3N0M0	smoker	~35 years	1

## Sheet: 143 patients qualified
Tumor tissue with qualified 16S rRNA gene sequencing results	Non-tumor tissue with qualified 16S rRNA gene sequencing results	Group	Sample	Age	Gender (1-male; 2-female)	Histopathologic subtype	Smoking status	TP53 mutation (1-positive; 0-negative)
Yes	Yes	A	CH-1	69	1	Adenocarcinoma	non-smoker	0
Yes	Yes	A	CH-10	66	2	Adenocarcinoma	non-smoker	0
No	Yes	A	CH-100	54	1	Adenocarcinoma	non-smoker	0
No	Yes	A	CH-108	68	1	Adenocarcinoma	non-smoker	0
Yes	Yes	A	CH-109	61	1	Adenocarcinoma	smoker	0
Yes	Yes	A	CH-11	53	1	Adenocarcinoma	non-smoker	0
No	Yes	A	CH-110	52	1	Adenocarcinoma	smoker	1
No	Yes	A	CH-112	68	2	Adenocarcinoma	non-smoker	0
Yes	No	A	CH-12	54	1	Adenocarcinoma	smoker	0
No	Yes	A	CH-122	65	2	Adenocarcinoma	non-smoker	0
Yes	No	A	CH-128	47	2	Adenocarcinoma	non-smoker	0
Yes	Yes	A	CH-13	45	2	Adenocarcinoma	non-smoker	0
Yes	Yes	A	CH-14	70	1	Adenocarcinoma	non-smoker	0
No	Yes	A	CH-148	44	2	Adenocarcinoma	non-smoker	1
Yes	No	A	CH-149	60	2	Adenocarcinoma	non-smoker	0
Yes	Yes	A	CH-15	60	2	Adenocarcinoma	non-smoker	0
Yes	Yes	A	CH-153	43	2	Adenocarcinoma	non-smoker	0
Yes	No	A	CH-156	71	1	Adenocarcinoma	non-smoker	0
Yes	Yes	A	CH-157	36	2	Adenocarcinoma	non-smoker	0
No	Yes	A	CH-159	60	2	Adenocarcinoma	non-smoker	0
Yes	Yes	A	CH-16	52	2	Adenocarcinoma	non-smoker	0
Yes	Yes	A	CH-17	61	2	Adenocarcinoma	non-smoker	0
Yes	Yes	A	CH-172	74	2	Adenocarcinoma	non-smoker	1
Yes	Yes	A	CH-18	54	1	Adenocarcinoma	smoker	0
Yes	Yes	A	CH-19	65	2	Adenocarcinoma	non-smoker	0
Yes	Yes	A	CH-199	61	2	Adenocarcinoma	non-smoker	0
Yes	Yes	A	CH-20	55	2	Adenocarcinoma	non-smoker	0
No	Yes	A	CH-200	68	2	Adenocarcinoma	non-smoker	0
No	Yes	A	CH-201	58	1	Adenocarcinoma	non-smoker	0
Yes	Yes	A	CH-203	70	1	Adenocarcinoma	non-smoker	0
Yes	Yes	A	CH-207	62	2	Adenocarcinoma	non-smoker	0
Yes	No	A	CH-208	62	2	Adenocarcinoma	non-smoker	0
Yes	Yes	A	CH-209	68	1	Adenocarcinoma	non-smoker	0
Yes	Yes	A	CH-21	66	2	Adenocarcinoma	non-smoker	0
Yes	No	A	CH-213	46	2	Adenocarcinoma	non-smoker	0
No	Yes	A	CH-214	54	2	Adenocarcinoma	non-smoker	0
Yes	Yes	A	CH-218	57	2	Adenocarcinoma	non-smoker	0
Yes	Yes	A	CH-22	66	2	Adenocarcinoma	non-smoker	1
No	Yes	A	CH-222	62	2	Adenocarcinoma	non-smoker	0
No	Yes	A	CH-225	62	2	Adenocarcinoma	non-smoker	0
Yes	Yes	A	CH-23	61	2	Adenocarcinoma	non-smoker	0
Yes	Yes	A	CH-231	68	2	Adenocarcinoma	non-smoker	0
Yes	Yes	A	CH-233	72	2	Adenocarcinoma	non-smoker	0
Yes	No	A	CH-235	47	2	Adenocarcinoma	non-smoker	0
Yes	Yes	A	CH-236	59	2	Adenocarcinoma	non-smoker	0
Yes	Yes	A	CH-237	30	2	Adenocarcinoma	non-smoker	0
Yes	Yes	A	CH-24	78	1	Adenocarcinoma	non-smoker	0
Yes	Yes	A	CH-240	61	1	Adenocarcinoma	smoker	0
Yes	No	A	CH-244	45	2	Adenocarcinoma	non-smoker	0
Yes	Yes	A	CH-246	64	2	Adenocarcinoma	non-smoker	0
Yes	Yes	A	CH-25	61	2	Adenocarcinoma	non-smoker	0
Yes	Yes	A	CH-252	55	2	Adenocarcinoma	non-smoker	0
Yes	Yes	A	CH-254	62	1	Adenocarcinoma	smoker	1
Yes	Yes	A	CH-255	57	1	Adenocarcinoma	non-smoker	0
Yes	Yes	A	CH-256	62	2	Adenocarcinoma	non-smoker	0
Yes	Yes	A	CH-258	22	1	Adenocarcinoma	non-smoker	0
Yes	Yes	A	CH-259	55	1	Adenocarcinoma	non-smoker	1
Yes	Yes	A	CH-261	61	1	Adenocarcinoma	non-smoker	0
Yes	Yes	A	CH-262	70	1	Adenocarcinoma	non-smoker	0
No	Yes	A	CH-265	56	2	Adenocarcinoma	non-smoker	0
Yes	Yes	A	CH-27	53	1	Adenocarcinoma	smoker	0
Yes	Yes	A	CH-274	62	1	Adenocarcinoma	smoker	1
Yes	Yes	A	CH-28	57	2	Adenocarcinoma	non-smoker	0
Yes	Yes	A	CH-29	69	1	Adenocarcinoma	smoker	0
Yes	No	A	CH-3	67	1	Adenocarcinoma	smoker	1
Yes	Yes	A	CH-30	74	1	Adenocarcinoma	non-smoker	1
Yes	Yes	A	CH-34	52	2	Adenocarcinoma	non-smoker	1
Yes	Yes	A	CH-35	76	2	Adenocarcinoma	non-smoker	0
Yes	No	A	CH-36	53	2	Adenocarcinoma	non-smoker	1
No	Yes	A	CH-4	47	1	Adenocarcinoma	smoker	0
Yes	Yes	A	CH-40	73	2	Adenocarcinoma	non-smoker	0
Yes	Yes	A	CH-41	61	1	Adenocarcinoma	smoker	1
Yes	Yes	A	CH-43	64	2	Adenocarcinoma	smoker	0
Yes	Yes	A	CH-46	53	2	Adenocarcinoma	non-smoker	0
No	Yes	A	CH-48	59	1	Adenocarcinoma	smoker	1
No	Yes	A	CH-50	60	2	Adenocarcinoma	non-smoker	0
Yes	Yes	A	CH-51	70	2	Adenocarcinoma	non-smoker	0
Yes	Yes	A	CH-52	55	1	Adenocarcinoma	non-smoker	0
Yes	Yes	A	CH-53	49	1	Adenocarcinoma	non-smoker	0
Yes	Yes	A	CH-59	71	2	Adenocarcinoma	non-smoker	0
Yes	Yes	A	CH-6	46	2	Adenocarcinoma	non-smoker	0
Yes	Yes	A	CH-60	61	1	Adenocarcinoma	smoker	0
Yes	Yes	A	CH-61	70	1	Adenocarcinoma	non-smoker	0
Yes	Yes	A	CH-62	52	1	Adenocarcinoma	non-smoker	0
Yes	Yes	A	CH-63	50	2	Adenocarcinoma	non-smoker	1
Yes	Yes	A	CH-64	60	1	Adenocarcinoma	non-smoker	1
Yes	Yes	A	CH-65	66	2	Adenocarcinoma	non-smoker	0
Yes	Yes	A	CH-66	74	1	Adenocarcinoma	non-smoker	0
Yes	Yes	A	CH-7	55	1	Adenocarcinoma	smoker	1
Yes	Yes	A	CH-72	63	2	Adenocarcinoma	non-smoker	1
Yes	Yes	A	CH-75	53	2	Adenocarcinoma	non-smoker	1
Yes	Yes	A	CH-76	81	2	Adenocarcinoma	non-smoker	0
Yes	Yes	A	CH-77	65	1	Adenocarcinoma	non-smoker	0
Yes	No	A	CH-78	65	2	Adenocarcinoma	non-smoker	0
Yes	Yes	A	CH-79	64	2	Adenocarcinoma	non-smoker	1
Yes	No	A	CH-80	66	2	Adenocarcinoma	non-smoker	1
Yes	Yes	A	CH-81	57	1	Adenocarcinoma	smoker	1
Yes	Yes	A	CH-84	72	2	Adenocarcinoma	non-smoker	1
No	Yes	A	CH-88	61	2	Adenocarcinoma	non-smoker	0
Yes	Yes	A	CH-9	65	1	Adenocarcinoma	non-smoker	0
Yes	No	A	CH-90	41	2	Adenocarcinoma	non-smoker	1
No	Yes	A	CH-93	60	2	Adenocarcinoma	non-smoker	1
Yes	No	A	CH-94	42	2	Adenocarcinoma	non-smoker	0
Yes	Yes	A	CH-95	66	2	Adenocarcinoma	non-smoker	0
No	Yes	A	CH-96	45	2	Adenocarcinoma	non-smoker	0
Yes	No	A	CH-97	66	2	Adenocarcinoma	non-smoker	1
Yes	No	A	CH-98	77	2	Adenocarcinoma	non-smoker	0
Yes	Yes	M	CH-111	77	1	Tuberculosis	smoker	0
No	Yes	M	CH-113	22	2	Atypical carcinoid	non-smoker	0
Yes	Yes	M	CH-116	70	1	Hamatomar	smoker	0
No	Yes	M	CH-31	60	1	Small cell lung carcinoma	non-smoker	1
Yes	Yes	M	CH-39	62	1	Small cell lung carcinoma	smoker	1
Yes	Yes	M	CH-44	55	2	Fungal granuloma	non-smoker	0
Yes	Yes	M	CH-45	77	1	Adenosquamous carcinoma	smoker	0
Yes	Yes	M	CH-5	37	1	Adenoid cystic carcinoma	smoker	0
Yes	Yes	M	CH-57	67	1	Large cell lung carcinoma	smoker	0
Yes	Yes	M	CH-69	66	1	Sarcomatoid carcinoma	smoker	1
Yes	Yes	M	CH-70	63	1	Small cell lung carcinoma	smoker	1
Yes	Yes	M	CH-71	40	1	Benign	smoker	0
No	Yes	M	CH-74	68	1	Large cell neuroendocrine carcinoma	smoker	1
No	Yes	M	CH-92	66	1	Pulmonary interstitial fibrous tissue hyperplasia	smoker	0
Yes	Yes	S	CH-106	73	1	Squamous cell carcinoma	smoker	1
No	Yes	S	CH-114	73	1	Squamous cell carcinoma	smoker	1
Yes	Yes	S	CH-166	62	1	Squamous cell carcinoma	non-smoker	0
Yes	Yes	S	CH-167	78	1	Squamous cell carcinoma	non-smoker	0
Yes	No	S	CH-219	60	1	Squamous cell carcinoma	smoker	0
Yes	Yes	S	CH-224	60	1	Squamous cell carcinoma	non-smoker	0
Yes	Yes	S	CH-228	75	1	Squamous cell carcinoma	non-smoker	1
Yes	Yes	S	CH-242	64	1	Squamous cell carcinoma	smoker	0
Yes	Yes	S	CH-26	67	1	Squamous cell carcinoma	smoker	1
Yes	Yes	S	CH-264	55	1	Squamous cell carcinoma	smoker	0
Yes	Yes	S	CH-266	71	1	Squamous cell carcinoma	non-smoker	0
Yes	Yes	S	CH-276	60	1	Squamous cell carcinoma	smoker	0
Yes	No	S	CH-33	75	1	Squamous cell carcinoma	smoker	1
Yes	No	S	CH-47	55	1	Squamous cell carcinoma	smoker	1
Yes	Yes	S	CH-49	58	1	Squamous cell carcinoma	smoker	1
Yes	Yes	S	CH-58	76	1	Squamous cell carcinoma	smoker	1
No	Yes	S	CH-67	51	1	Squamous cell carcinoma	non-smoker	1
Yes	Yes	S	CH-73	72	1	Squamous cell carcinoma	smoker	0
Yes	Yes	S	CH-8	57	1	Squamous cell carcinoma	smoker	1
Yes	Yes	S	CH-83	71	1	Squamous cell carcinoma	non-smoker	1
Yes	Yes	S	CH-85	74	1	Squamous cell carcinoma	non-smoker	1
Yes	No	S	CH-99	67	1	Squamous cell carcinoma	smoker	1
