# Supplementary material for: Convergent alteration of lung tissue microbiota and tumor cells in lung cancer
Source: iScience. 2021 Dec 16;25(1):103638. doi: 10.1016/j.isci.2021.103638 (PMC8718896; doi:10.1016/j.isci.2021.103638)
Supplement: Table S2. Quality control information for five sequencing runs on Miseq, related to Figure 1 [file mmc3.xlsx]

## Sheet: 1st batch
Quality control information for the 1st sequencing runs on Miseq (MiSeq Reagent Kit v3, 2x300bp).
	Read1	Read2(I)	Read3(I)	Read4	Total			Read 1	Read2(I)	Read3(I)	Read4
Yield Total(G)	4.9	0.1	0.1	4.9	10		Lane	1	1	1	1
Projected Total Yield(G)	4.9	0.1	0.1	4.9	10		Tiles	38	38	38	38
Yield Perfect (G)	0.7	0	0	0.4	1.1		Density	724+/-8	724+/-8	724+/-8	724+/-8
Yield≦3 errors(G)	1.2	0	0	1	2.2		Cluster PF(%)	94.06+/- 1.00	94.06+/- 1.00	94.06+/- 1.00	94.06+/- 1.00
Aligned(%)	28.72	0	0	28.4	28.56		Phas/Prephas(%)	0.184/0.019	0.000/0.000	0.000/0.000	0.131/0.077
% Perfect	52.6[300]	0.0[7]	0.0[7]	27.4[300]	40.1		Reads (M)	17.27	17.27	17.27	17.27
(Num Cycles)							Reads PF(M)	16.24	16.24	16.24	16.24
%≦3 errors	85.7[300]	0.0[7]	0.0[7]	71.2[300]	78.5		% ≥Q30	87.5	71.8	96.2	72.9
(Num Cycles)							Cycles Err Rated	300	0	0	300
Error Rate(%)	2.27	0	0	2.75	2.51		Aligned(%)	28.7+/- 0.4	0.0+/-0.0	0.0+/-0.0	28.4+/-0.4
Intensity cycle 1	136	98	228	127	147		Error Rate(%)	2.27+/-0.05	0.00+/-0.00	0.00+/-0.00	2.75+/-0.08
% Intensity cycle 20	90.2	0	0	95	92.6		Error Rate 35 cycle(%)	0.26+/-0.21	0.00+/-0.00	0.00+/-0.00	0.32+/-0.05
% ≥Q30	87.5	71.8	96.2	72.9	80.3		Error Rate 75 cycle(%)	0.31+/-0.10	0.00+/-0.00	0.00+/-0.00	0.40+/-0.04
							Error Rate 100ycle(%)	0.33+/-0.07	0.00+/-0.00	0.00+/-0.00	0.51+/-0.04
							Intensity Cycle 1	136+/-5	98+/-7	228+/-8	127+/-7
							% Intensity Cycle 20	90.2+/-3.3	0.0+/-0.0	0.0+/-0.0	95.0+/-3.9

## Sheet: 2nd batch
Quality control information for the 2nd sequencing runs on Miseq (MiSeq Reagent Kit v3, 2x300bp).
	Read1	Read2(I)	Read3(I)	Read4	Total			Read 1	Read2(I)	Read3(I)	Read4
Yield Total(G)	6.7	0.2	0.2	6.7	13.8		Lane	1	1	1	1
Projected Total Yield(G)	6.7	0.2	0.2	6.7	13.8		Tiles	38	38	38	38
Yield Perfect (G)	1.4	0	0	1	2.4		Density	1058+/-18	1058+/-18	1058+/-18	1058+/-18
Yield≦3 errors(G)	2	0	0	1.8	3.8		Cluster PF(%)	90.45+/-0.72	90.45+/-0.72	90.45+/-0.72	90.45+/-0.72
Aligned(%)	33.66	0	0	32.75	33.21		Phas/Prephas(%)	0.127/0.020	0.000/0.000	0.000/0.000	0.106/0.104
% Perfect	62.7[300]	0.0[7]	0.0[7]	44.9[300]	53.9		Reads (M)	24.76	24.76	24.76	24.76
(Num Cycles)							Reads PF(M)	22.41	22.41	22.41	22.41
%≦3 errors	88.7[300]	0.0[7]	0.0[7]	81.7[300]	85.2		% ≥Q30	89.8	67.8	95.2	77.2
(Num Cycles)							Cycles Err Rated	300	0	0	0
Error Rate(%)	2.09	0	0	2.38	2.24		Aligned(%)	33.7+/- 0.7	0.0+/-0.0	0.0+/-0.0	32.8+/-0.7
Intensity cycle 1	154	257	271	148	207		Error Rate(%)	2.09+/-0.05	0.00+/-0.00	0.00+/-0.00	2.38+/-0.04
% Intensity cycle 20	89.1	0	0	93.2	91.1		Error Rate 35 cycle(%)	0.20+/-0.04	0.00+/-0.00	0.00+/-0.00	0.42+/-0.04
% ≥Q30	88.9	67.8	95.2	77.2	89.4		Error Rate 75 cycle(%)	0.21+/-0.04	0.00+/-0.00	0.00+/-0.00	0.39+/-0.03
							Error Rate 100ycle(%)	0.25+/-0.03	0.00+/-0.00	0.00+/-0.00	0.46+/-0.03
							Intensity Cycle 1	154+/-12	257+/-20	271+/-16	148+/-13
							% Intensity Cycle 20	89.1+/-2.5	0.0+/-0.0	0.0+/-0.0	93.2+/-4.1

## Sheet: 3rd batch
Quality control information for the 3rd sequencing runs on Miseq (MiSeq Reagent Kit v3, 2x300bp).
	Read1	Read2(I)	Read3(I)	Read4	Total			Read 1	Read2(I)	Read3(I)	Read4
Yield Total(G)	4.9	0.1	0.1	4.9	10.1		Lane	1	1	1	1
Projected Total Yield(G)	4.9	0.1	0.1	4.9	10.1		Tiles	38	38	38	38
Yield Perfect (G)	0.5	0	0	0.4	1		Density	734+/-10	734+/-10	734+/-10	734+/-10
Yield≦3 errors(G)	1	0	0	0.9	1.9		Cluster PF(%)	94.36+/-0.48	94.36+/-0.48	94.36+/-0.48	94.36+/-0.48
Aligned(%)	22.63	0	0	22.57	22.6		Phas/Prephas(%)	0.056/0.006	0.000/0.000	0.000/0.000	0.231/0.212
% Perfect	48.4[300]	0.0[7]	0.0[7]	38.3[300]	43.4		Reads (M)	17.43	17.43	17.43	17.43
(Num Cycles)							Reads PF(M)	16.44	16.44	16.44	16.44
%≦3 errors	87.7[300]	0.0[7]	0.0[7]	78.7[300]	83.2		% ≥Q30	89.4	76.2	95.4	75.4
(Num Cycles)							Cycles Err Rated	300	0	0	300
Error Rate(%)	2.22	0	0	2.55	2.38		Aligned(%)	22.6+/- 0.2	0.0+/-0.0	0.0+/-0.0	22.6+/-0.3
Intensity cycle 1	168	328	289	150	233		Error Rate(%)	2.22+/-0.14	0.00+/-0.00	0.00+/-0.00	2.55 +/-0.06
% Intensity cycle 20	86.2	0	0	91.8	89		Error Rate 35 cycle(%)	0.12+/-0.01	0.00+/-0.00	0.00+/-0.00	0.17+/-0.02
% ≥Q30	89.4	76.2	95.4	75.4	82.5		Error Rate 75 cycle(%)	0.23+/-0.11	0.00+/-0.00	0.00+/-0.00	0.29+/-0.03
							Error Rate 100ycle(%)	0.29+/-0.08	0.00+/-0.00	0.00+/-0.00	0.38+/-0.03
							Intensity Cycle 1	168+/-14	328+/-26	289+/-21	150+/-12
							% Intensity Cycle 20	86.2+/-1.7	0.0+/-0.0	0.0+/-0.0	91.8+/-1.8

## Sheet: 4th batch
Quality control information for the 4th sequencing runs on Miseq (MiSeq Reagent Kit v3, 2x300bp).
	Read1	Read2(I)	Read3(I)	Read4	Total			Read 1	Read2(I)	Read3(I)	Read4
Yield Total(G)	5.2	0.1	0.1	5.2	10.7		Lane	1	1	1	1
Projected Total Yield(G)	5.2	0.1	0.1	5.2	10.7		Tiles	38	38	38	38
Yield Perfect (G)	1	0	0	0.4	1.5		Density	812+/-14	812+/-14	812+/-14	812+/-14
Yield≦3 errors(G)	1.6	0	0	1.2	2.9		Cluster PF(%)	92.59+/-2.34	92.59+/-2.34	92.59+/-2.34	92.59+/-2.34
Aligned(%)	35.93	0	0	34.76	35.34		Phas/Prephas(%)	0.132/0.029	0.000/0.000	0.000/0.000	0.162/0.084
% Perfect	55.2[300]	0.0[7]	0.0[7]	23.7[300]	39.7		Reads (M)	18.83	18.83	18.83	18.83
(Num Cycles)							Reads PF(M)	17.45	17.45	17.45	17.45
%≦3 errors	86.7[300]	0.0[7]	0.0[7]	67.8[300]	77.4		% ≥Q30	88.5	64.8	94.3	71.5
(Num Cycles)							Cycles Err Rated	300	0	0	300
Error Rate(%)	2.45	0	0	2.94	2.7		Aligned(%)	35.9+/- 0.5	0.0+/-0.0	0.0+/-0.0	34.8+/-0.5
Intensity cycle 1	105	194	153	92	136		Error Rate(%)	2.45+/-0.09	0.00+/-0.00	0.00+/-0.00	2.94 +/-0.25
% Intensity cycle 20	88.2	0	0	95.5	91.8		Error Rate 35 cycle(%)	0.24+/-0.35	0.00+/-0.00	0.00+/-0.00	0.55+/-0.10
% ≥Q30	88.5	64.8	94.3	71.5	80		Error Rate 75 cycle(%)	0.36+/-0.20	0.00+/-0.00	0.00+/-0.00	0.55+/-0.05
							Error Rate 100ycle(%)	0.44+/-0.15	0.00+/-0.00	0.00+/-0.00	0.65+/-0.09
							Intensity Cycle 1	105+/-14	194+/-27	153+/-19	92+/-12
							% Intensity Cycle 20	88.2+/-6.1	0.0+/-0.0	0.0+/-0.0	95.5+/-5.2

## Sheet: 5th batch
Quality control information for the 5th sequencing runs on Miseq (MiSeq Reagent Kit v3, 2x300bp).
	Read1	Read2(I)	Read3(I)	Read4	Total			Read 1	Read2(I)	Read3(I)	Read4
Yield Total(G)	6.7	0.2	0.2	6.7	13.8		Lane	1	1	1	1
Projected Total Yield(G)	6.7	0.2	0.2	6.7	13.8		Tiles	38	38	38	38
Yield Perfect (G)	1.1	0	0	0.9	2		Density	1034+/-15	1034+/-15	1034+/-15	1034+/-15
Yield≦3 errors(G)	1.8	0	0	1.7	3.5		Cluster PF(%)	89.89+/-1.95	89.89+/-1.95	89.89+/-1.95	89.89+/-1.95
Aligned(%)	33.46	0	0	32.77	33.12		Phas/Prephas(%)	0.214/0.148	0.000/0.000	0.000/0.000	0.023/0.012
% Perfect	49.0[300]	0.0[7]	0.0[7]	40.5[300]	44.8		Reads (M)	24.92	24.92	24.92	24.92
(Num Cycles)							Reads PF(M)	22.4	22.4	22.4	22.4
%≦3 errors	81.1[300]	0.0[7]	0.0[7]	76.8[300]	79		% ≥Q30	85.1	66.8	94.5	79.2
(Num Cycles)							Cycles Err Rated	300	0	0	300
Error Rate(%)	2.99	0	0	3.12	3.06		Aligned(%)	33.5+/- 0.3	0.0+/-0.0	0.0+/-0.0	32.8+/-0.4
Intensity cycle 1	118	212	193	116	160		Error Rate(%)	2.99+/-0.08	0.00+/-0.00	0.00+/-0.00	3.12 +/-0.07
% Intensity cycle 20	89	0	0	94.2	91.6		Error Rate 35 cycle(%)	0.23+/-0.05	0.00+/-0.00	0.00+/-0.00	0.37+/-0.05
% ≥Q30	85.1	66.8	94.5	79.2	82.1		Error Rate 75 cycle(%)	0.33+/-0.11	0.00+/-0.00	0.00+/-0.00	0.42+/-0.03
							Error Rate 100ycle(%)	0.39+/-0.09	0.00+/-0.00	0.00+/-0.00	0.52+/-0.03
							Intensity Cycle 1	118+/-10	212+/-18	193+/-13	116+/-10
							% Intensity Cycle 20	89.0+/-2.9	0.0+/-0.0	0.0+/-0.0	94.2+/-3.8
