# Supplementary material for: Convergent alteration of lung tissue microbiota and tumor cells in lung cancer
Source: iScience. 2021 Dec 16;25(1):103638. doi: 10.1016/j.isci.2021.103638 (PMC8718896; doi:10.1016/j.isci.2021.103638)
Supplement: Table S3. Read counts of 60 negative controls after removing contaminants, related to Figure 1 [file mmc4.xlsx]

## Sheet: our data
Sample_ID (negative controls)	Types	Total # raw reads	Total # valid reads	Total # valid reads after removing contaminants
EXC-1	Extraction control	217	215	50						For the 60 negative controls:
EXC-2	Extraction control	95	94	1						Average # raw reads per sample	9504.98
EXC-3	Extraction control	57632	57512	910						STDEV	25054.5
EXC-4	Extraction control	39	39	3
EXC-5	Extraction control	339	317	57						Average # clean reads per sample	9485.85
EXC-6	Extraction control	58	57	3						STDEV	25019.8
EXC-7	Extraction control	88	86	4
EXC-8	Extraction control	100045	99918	228						Average # clean reads without general contaminants per sample	50.55
EXC-9	Extraction control	196	195	15						STDEV	133.153
EXC-10	Extraction control	72	71	17
EXC-11	Extraction control	52850	52737	181
EXC-12	Extraction control	50	48	7
EXC-13	Extraction control	61	60	5
EXC-14	Extraction control	78329	78220	157
EXC-15	Extraction control	26	26	2
EXC-16	Extraction control	50	48	10
EXC-17	Extraction control	102886	102768	388
EXC-18	Extraction control	154	154	85
EXC-19	Extraction control	182	182	17
EXC-20	Extraction control	236	233	46
EXC-21	Extraction control	31	31	3
EXC-22	Extraction control	44	42	10
EXC-23	Extraction control	72892	72774	121
EXC-24	Extraction control	122	121	19
EXC-25	Extraction control	42	38	5
NTC-1	No‐template amplification control	197	197	47
NTC-2	No‐template amplification control	8834	8831	182
NTC-3	No‐template amplification control	47	42	4
NTC-4	No‐template amplification control	41	34	3
NTC-5	No‐template amplification control	47	43	6
NTC-6	No‐template amplification control	31	29	2
NTC-7	No‐template amplification control	35	34	4
NTC-8	No‐template amplification control	1221	1051	107
NTC-9	No‐template amplification control	19	17	2
NTC-10	No‐template amplification control	43	41	6
NTC-11	No‐template amplification control	23	20	2
NTC-12	No‐template amplification control	29	27	5
NTC-13	No‐template amplification control	81	81	11
NTC-14	No‐template amplification control	48	47	6
NTC-15	No‐template amplification control	46	45	7
NTC-16	No‐template amplification control	54777	54688	178
NTC-17	No‐template amplification control	31	30	1
NTC-18	No‐template amplification control	49	49	7
NTC-19	No‐template amplification control	1921	1913	16
NTC-20	No‐template amplification control	37	36	8
NTC-21	No‐template amplification control	91	87	13
NTC-22	No‐template amplification control	44	39	6
NTC-23	No‐template amplification control	53	50	9
NTC-24	No‐template amplification control	63	62	10
NTC-25	No‐template amplification control	661	660	5
NTC-26	No‐template amplification control	35	30	5
NTC-27	No‐template amplification control	18	16	1
NTC-28	No‐template amplification control	15	15	2
NTC-29	No‐template amplification control	34846	34783	18
NTC-30	No‐template amplification control	26	26	1
NTC-31	No‐template amplification control	52	51	2
NTC-32	No‐template amplification control	16	16	2
NTC-33	No‐template amplification control	9	8	0
NTC-34	No‐template amplification control	46	37	0
NTC-35	No‐template amplification control	31	30	11

## Sheet: Science 2020
Note: The following data were adopted from Nejman et al. The human tumor microbiome is composed of tumor type-specific intracellular bacteria. Science 2020; 368: 973-980.
Sample_ID (negative controls)	Types	Total # normalized reads	Total # normalized reads without general contaminants
113	Extraction control	14334.5	1598.09							For the 801 negative controls:
114	Extraction control	17942.7	1398.76							Average # normalized reads per sample	57705.8
115	Extraction control	14936.2	1897.43							STDEV	42421.8
116	Extraction control	14358.7	3081.46
117	Extraction control	30089.5	1435.9							Average # normalized reads without general contaminants per sample	5832.96
118	Extraction control	42213.9	2405.74							STDEV	14159.3
119	Extraction control	38481.9	1506.06
112	Extraction control	20488.2	3137.26
120	Extraction control	39679.6	5539.54
121	Extraction control	37711.2	12764.6
122	Extraction control	21178.4	639.408
123	Extraction control	30088.3	6023.3
71	Extraction control	22096.5	1796.68
72	Extraction control	927.836	95.025
73	Extraction control	30680.9	3436.54
82	Extraction control	20133.7	1251.69
51	Extraction control	38398.5	3114.6
83	Extraction control	27975.9	3590.79
84	Extraction control	38088.1	12493.9
85	Extraction control	37678.7	5382.16
90	Extraction control	107213	58154.6
91	Extraction control	37137.6	2980.33
92	Extraction control	59121.3	8641.96
93	Extraction control	49070.9	16794.8
94	Extraction control	40830.6	5873.69
95	Extraction control	53123	3798.75
52	Extraction control	33970.3	3664.32
96	Extraction control	68205	7977.2
98	Extraction control	189474	49823.8
99	Extraction control	82452.5	11553.7
101	Extraction control	62086.3	4112.07
100	Extraction control	112910	3587.08
106	Extraction control	59573.5	5192.26
53	Extraction control	29988.7	2872.69
107	Extraction control	71688.4	8816.35
66	Extraction control	74500.3	45926.9
67	Extraction control	46437.2	7805.24
68	Extraction control	32187.6	3795.58
69	Extraction control	36890.2	2709.79
102	Extraction control	93749.7	43566
103	Extraction control	56303.3	17605.4
104	Extraction control	61125.6	12680.9
105	Extraction control	49386.6	12675
54	Extraction control	33193.3	1877.65
110	Extraction control	24044.2	9087.22
111	Extraction control	13331.7	2712.2
55	Extraction control	47728.1	3217.33
56	Extraction control	33132.2	1971.57
57	Extraction control	36856.9	3345.67
58	Extraction control	44990.1	1500.6
59	Extraction control	36681.4	1618.75
50	Extraction control	31884	6292.72
60	Extraction control	119570	86831.7
61	Extraction control	39075.6	3096.51
62	Extraction control	43501.8	2043.18
63	Extraction control	41771.8	6205.65
64	Extraction control	28655.4	1184.83
65	Extraction control	27980	3035.99
70	Extraction control	31674.4	3669
177	Extraction control	107766	84036.1
178	Extraction control	27217.6	857.375
179	Extraction control	23490.9	1550.42
180	Extraction control	32834.6	930.07
181	Extraction control	14969.7	407.22
182	Extraction control	28426.5	5377.25
184	Extraction control	27679.4	734.399
176	Extraction control	2746.08	816.739
185	Extraction control	34822.1	10890.3
186	Extraction control	26232.8	631.803
187	Extraction control	21050.9	963.185
188	Extraction control	25666.1	560.668
189	Extraction control	37091.8	5187.94
190	Extraction control	25564.8	563.752
206	Extraction control	118399	515.893
207	Extraction control	62156.2	1608.49
208	Extraction control	71343.7	501.846
192	Extraction control	28141.8	2591.34
209	Extraction control	114403	1281.87
210	Extraction control	58922.6	1310.47
211	Extraction control	107802	4743.26
216	Extraction control	91479.7	215.583
217	Extraction control	113361	977.429
218	Extraction control	107969	738.841
219	Extraction control	103927	1283.56
220	Extraction control	90410.6	1022.17
221	Extraction control	108519	717.092
222	Extraction control	56135.6	274.821
193	Extraction control	17418.7	1923.78
223	Extraction control	93325.7	401.528
212	Extraction control	57082.9	558.312
213	Extraction control	63577.3	788.609
214	Extraction control	43888.7	318.642
215	Extraction control	94918.6	1047.98
228	Extraction control	61806.2	1168.2
229	Extraction control	65232.8	852.891
230	Extraction control	62221.9	944.842
231	Extraction control	39320.4	34.2521
194	Extraction control	27943	1664
232	Extraction control	54915.9	242.881
233	Extraction control	48554.9	495.344
234	Extraction control	35420.4	647.436
235	Extraction control	35959.2	326.545
240	Extraction control	36299.1	1291.99
241	Extraction control	7485.34	49.2087
242	Extraction control	28107.7	278.914
243	Extraction control	41562	214.051
244	Extraction control	42538.4	441.062
195	Extraction control	21816.8	1610.75
245	Extraction control	39166.4	1010.44
253	Extraction control	18218.1	1748.03
254	Extraction control	110845	839.673
255	Extraction control	103114	400.643
256	Extraction control	103338	1486.68
196	Extraction control	21214.5	407.139
197	Extraction control	14468.8	1587.94
198	Extraction control	130007	804.671
199	Extraction control	135501	774.22
191	Extraction control	22941.5	2702.82
200	Extraction control	25249.4	128.029
201	Extraction control	106628	367.7
202	Extraction control	99348.1	362.828
203	Extraction control	104374	874.195
204	Extraction control	113624	724.126
205	Extraction control	141867	518.276
258	Extraction control	22210.6	277.333
259	Extraction control	20358.5	44.3712
260	Extraction control	27901.1	288.734
261	Extraction control	32878.1	874.099
262	Extraction control	30367.1	391.262
263	Extraction control	34410	451.75
264	Extraction control	27998	77.0247
265	Extraction control	40918.9	3754.55
270	Extraction control	25197.8	527.468
271	Extraction control	30949.4	178.04
272	Extraction control	33641.8	446.603
273	Extraction control	33843.9	152.875
274	Extraction control	37373.9	358.399
275	Extraction control	43276.7	1595.96
257	Extraction control	27451.2	399.413
276	Extraction control	29325.9	551.676
277	Extraction control	14504.5	207.733
278	Extraction control	28768.9	232.007
279	Extraction control	30081.6	3240.94
280	Extraction control	20620.4	129.899
293	Extraction control	102943	3284.28
294	Extraction control	115985	251.347
295	Extraction control	129270	998.33
224	Extraction control	128292	875.722
225	Extraction control	120676	1468.84
281	Extraction control	39258.6	3597.5
282	Extraction control	70268.8	300.492
266	Extraction control	110536	771.164
246	Extraction control	70161.3	277.82
247	Extraction control	54590.8	382.319
248	Extraction control	57911.6	27569.2
249	Extraction control	72927.4	1005.08
250	Extraction control	69860.8	1804.52
437	Extraction control	64438.5	2250.54
251	Extraction control	68411.4	811.189
226	Extraction control	97267.5	618.043
227	Extraction control	104340	1165.05
267	Extraction control	103644	809.972
236	Extraction control	97006.5	509.094
237	Extraction control	104196	1072.59
238	Extraction control	2616.69	153.51
239	Extraction control	101073	3559.15
296	Extraction control	92792.1	801.534
299	Extraction control	36479.5	135.919
300	Extraction control	46948.6	7.18325
301	Extraction control	70305.5	889.752
302	Extraction control	70011.1	6859.17
268	Extraction control	93387.4	993.833
303	Extraction control	73173.3	1484.7
304	Extraction control	68203.2	195.538
305	Extraction control	82636.7	1708.12
306	Extraction control	78733.3	1149.63
307	Extraction control	64913.9	710.34
308	Extraction control	64693.8	488.577
309	Extraction control	40575.8	398.118
310	Extraction control	21869.7	88.4639
269	Extraction control	116071	1165.71
283	Extraction control	65678.3	400.692
284	Extraction control	97960.1	648.125
285	Extraction control	121059	1860.31
286	Extraction control	94885.4	254.898
287	Extraction control	20635.5	43.3224
288	Extraction control	91264.1	1272.51
289	Extraction control	110488	590.004
252	Extraction control	46111.6	10620.3
290	Extraction control	84308.8	1106.86
291	Extraction control	101389	251.716
292	Extraction control	96984.7	915.887
311	Extraction control	20378.7	134.333
313	Extraction control	39284.4	71.2729
314	Extraction control	40015.3	1191.9
315	Extraction control	35780.5	206.363
316	Extraction control	36587.3	1583.03
317	Extraction control	27256.7	514.074
318	Extraction control	41081.5	1707.77
319	Extraction control	62328.1	581.301
320	Extraction control	45522.8	1424.7
321	Extraction control	35484.3	951.895
312	Extraction control	71655.3	1284.57
322	Extraction control	28511.5	629.195
323	Extraction control	50502	2277.47
324	Extraction control	38751.8	7701.81
325	Extraction control	42017.4	622.161
326	Extraction control	37151.1	86.8671
332	Extraction control	90768.4	12004.4
333	Extraction control	89794.1	7794.12
334	Extraction control	81782.6	14793.5
343	Extraction control	91582.7	10841.6
328	Extraction control	40225.5	1046.79
344	Extraction control	94968.3	8364.23
345	Extraction control	81341.1	6326.91
390	Extraction control	47802.4	690.366
346	Extraction control	108451	1326.29
347	Extraction control	75188.7	847.597
348	Extraction control	149806	778.73
349	Extraction control	94198.8	983.119
350	Extraction control	93377.2	693.767
351	Extraction control	80550.3	425.653
352	Extraction control	72861.2	690.709
353	Extraction control	97070	524.994
354	Extraction control	80696.1	599.981
329	Extraction control	47150	211.437
355	Extraction control	84820.2	607.821
356	Extraction control	79500.9	748.292
357	Extraction control	74181.7	431.691
358	Extraction control	84216	511.543
359	Extraction control	76624.7	260.701
360	Extraction control	78044.9	1314.39
364	Extraction control	92052.1	894.343
365	Extraction control	70775.5	463.509
366	Extraction control	90972	1743.59
330	Extraction control	35780.3	487.73
367	Extraction control	92254.3	2297.75
342	Extraction control	30739.5	50.3204
379	Extraction control	50330.3	117.169
380	Extraction control	39756.4	673.902
381	Extraction control	32117.9	286.333
385	Extraction control	58311.4	918.409
386	Extraction control	55467.2	686
387	Extraction control	51829.2	1563.1
388	Extraction control	37315.3	385.886
389	Extraction control	49134.2	1094.62
361	Extraction control	93730	889.073
362	Extraction control	88629.1	777.157
335	Extraction control	40359.4	269.214
336	Extraction control	46458.1	5063.25
337	Extraction control	38721.1	315.019
327	Extraction control	23118.1	207.16
338	Extraction control	43759.4	179.701
339	Extraction control	45217.1	774.155
340	Extraction control	53672.5	96.2508
341	Extraction control	35767.3	217.992
331	Extraction control	97667.7	7201.11
163	Extraction control	39502.7	4836.2
164	Extraction control	46944.3	3827.08
165	Extraction control	41115.6	5495.95
166	Extraction control	28723.5	2697.73
167	Extraction control	37477.4	3404.82
162	Extraction control	41825	3087.74
168	Extraction control	26516.8	1512.62
169	Extraction control	25273.8	3264.43
170	Extraction control	24053.2	1142.53
171	Extraction control	27716.7	2647.71
172	Extraction control	20451.8	1751.15
139	Extraction control	19288.8	738.578
140	Extraction control	16977.6	1516.26
141	Extraction control	13106.2	1300.68
142	Extraction control	11932.6	1529.06
75	Extraction control	23807.3	3939.22
128	Extraction control	24527.7	6139.27
129	Extraction control	18671.2	1889.02
130	Extraction control	33203.7	20201.7
131	Extraction control	20124.6	1221.49
133	Extraction control	15308.8	2640.91
134	Extraction control	11268.8	782.126
135	Extraction control	12265.5	1321.37
76	Extraction control	21497.4	1724.15
136	Extraction control	11984.9	1259.01
137	Extraction control	18419.1	995.813
138	Extraction control	14029.8	2095.15
144	Extraction control	47660.7	5018.71
145	Extraction control	50388.3	11956.1
146	Extraction control	48471.8	8610.98
147	Extraction control	71955	10178.2
148	Extraction control	256748	110829
149	Extraction control	59936.8	13235.4
150	Extraction control	72946.2	8089.7
151	Extraction control	32451.7	2411.52
152	Extraction control	36708.9	1517.26
153	Extraction control	23101.9	2587.95
77	Extraction control	59915.7	27467
154	Extraction control	39195.9	2776.05
155	Extraction control	34447.8	4980.08
156	Extraction control	51590.5	7296.82
157	Extraction control	20879.6	4781.71
158	Extraction control	46726.6	6223.64
159	Extraction control	40558	1795.67
160	Extraction control	27373.7	5194.95
161	Extraction control	46233.9	3280.06
143	Extraction control	17914.5	245.486
78	Extraction control	46215.7	19522.3
173	Extraction control	16016.3	1567.57
174	Extraction control	28346.4	1850.52
175	Extraction control	13380.4	1063.36
79	Extraction control	22953.7	3218.15
80	Extraction control	21811.1	10551.5
74	Extraction control	24672.6	3886.19
81	Extraction control	22130.2	2480
86	Extraction control	17718.1	1552.41
87	Extraction control	21664	9458.72
88	Extraction control	13487.9	1311.83
89	Extraction control	15311.6	2091.81
124	Extraction control	42783.6	22490.9
125	Extraction control	18483.1	942.623
126	Extraction control	20526	1672.88
127	Extraction control	17571.6	3351.46
31	Extraction control	20416.2	1790.98
32	Extraction control	28079.7	1826.96
33	Extraction control	162607	10986.1
35	Extraction control	14464.8	1447.78
36	Extraction control	49996.6	1612.69
37	Extraction control	57871.3	5137.9
38	Extraction control	179764	65055.6
39	Extraction control	31350.8	3570.95
40	Extraction control	142844	22859.1
41	Extraction control	130857	16962.9
42	Extraction control	167856	38475.3
11	Extraction control	24553.1	2345.96
12	Extraction control	8491.63	1512.7
15	Extraction control	12033.2	872.569
16	Extraction control	12591.1	2386.29
17	Extraction control	77085.6	45426.5
18	Extraction control	32823.9	7252.14
30	Extraction control	33203.1	5327.42
4	Extraction control	52453.4	22790
5	Extraction control	125863	77169.6
20	Extraction control	53562.6	7187.09
43	Extraction control	108143	13037.6
44	Extraction control	121486	26727.9
45	Extraction control	284656	101156
46	Extraction control	104502	6756.39
21	Extraction control	21909.3	828.325
47	Extraction control	33624.2	5569.06
48	Extraction control	31377.7	6439.18
6	Extraction control	15338.9	2412.57
22	Extraction control	69532.1	25246.3
9	Extraction control	71083.6	44425.9
10	Extraction control	16852.8	3555.96
49	Extraction control	10180.3	746.561
23	Extraction control	36004	1033.68
24	Extraction control	22517.7	1430.7
25	Extraction control	116903	15504.5
26	Extraction control	33905.7	2977.6
27	Extraction control	29587.8	3004.07
28	Extraction control	33115.9	4967.87
19	Extraction control	25666.4	1820.45
29	Extraction control	50947.4	16462.3
13	Extraction control	41553.4	6002.52
14	Extraction control	88990.7	68379
7	Extraction control	33268.9	4399.5
8	Extraction control	25962	3297.51
1	Extraction control	61907.4	16033.6
2	Extraction control	78792.2	41592.1
3	Extraction control	134823	16924.7
395	Extraction control	40280	507.269
396	Extraction control	12380.5	1335.14
397	Extraction control	8361.36	267.956
398	Extraction control	12736.9	373.118
399	Extraction control	31825.8	816.332
400	Extraction control	18933.3	943.274
401	Extraction control	13689.8	274.64
402	Extraction control	18423.1	1580.33
394	Extraction control	57052	3942.16
403	Extraction control	8880.54	872.066
404	Extraction control	21001.4	1118.62
406	Extraction control	171460	26171.5
407	Extraction control	109966	6401.29
408	Extraction control	82672.3	8305.63
409	Extraction control	138534	8198.08
108	Extraction control	142868	10485.8
109	Extraction control	152007	25084.1
405	Extraction control	139254	15446.2
369	Extraction control	67115.7	827.916
370	Extraction control	85633.4	1042.5
297	Extraction control	72019.4	331.792
298	Extraction control	53907	1329.58
382	Extraction control	55874.2	544.83
383	Extraction control	45815.4	539.018
384	Extraction control	61691.9	1137.91
391	Extraction control	40464.4	409.903
371	Extraction control	60070.7	344.295
392	Extraction control	29408.5	375.574
393	Extraction control	78925.4	1615.28
435	Extraction control	55349.5	1968.79
436	Extraction control	53245.5	2066.32
434	Extraction control	47516.7	1108.04
372	Extraction control	89460.2	229.286
373	Extraction control	51479.3	503.591
368	Extraction control	48474.1	965.994
374	Extraction control	64308.8	304.913
375	Extraction control	40923	536.809
376	Extraction control	64334.9	668.38
377	Extraction control	77457.5	102.951
378	Extraction control	78406.8	469.163
410	Extraction control	79442.7	5394.02
411	Extraction control	36002.1	3378.07
412	Extraction control	68002.8	2755.3
413	Extraction control	70681.5	20619.7
414	Extraction control	71342.5	14955.8
415	Extraction control	108943	35465.7
416	Extraction control	69606.4	8356.28
417	Extraction control	68939.6	7124.65
418	Extraction control	75354.7	8335.12
419	Extraction control	74448	3413.65
420	Extraction control	72823.9	7196.47
421	Extraction control	61968.7	5168.77
422	Extraction control	57788.7	5154.3
423	Extraction control	9224.83	1459.11
424	Extraction control	31035.9	1998.15
425	Extraction control	37319.2	3879.67
426	Extraction control	25279	1334.92
427	Extraction control	39914.2	5387.87
428	Extraction control	31351.6	9528.95
429	Extraction control	27854.2	2514.09
430	Extraction control	30979.2	3169.67
431	Extraction control	35843.4	3210.51
432	Extraction control	33725.9	8689.33
433	Extraction control	33227.5	2689.73
438	NTC	18775.9	3559.92
439	NTC	51270.2	12135.8
440	NTC	57332.1	19179.6
441	NTC	25273.3	4027.99
442	NTC	24827.2	5502.61
443	NTC	34877.6	7066.2
444	NTC	24209.1	1546.59
445	NTC	10632	778.833
446	NTC	21948.4	1353.11
447	NTC	52373	12649.6
448	NTC	50871.7	20729.7
449	NTC	54675.7	20931.8
450	NTC	74810.6	4614.93
451	NTC	80157.7	886.955
452	NTC	67594.2	5792.7
453	NTC	56752.8	20148.3
454	NTC	39581.4	3895.2
455	NTC	37206.4	8868.24
456	NTC	25136.2	2334.55
457	NTC	35182.4	2322.54
458	NTC	36779.1	1628.97
459	NTC	27157.9	2045.53
460	NTC	31642.2	3560.98
461	NTC	33265.6	5692.33
462	NTC	24825.4	1816.45
463	NTC	43457.2	2820.4
464	NTC	47280.7	6590.97
465	NTC	23050.5	1485.95
466	NTC	35391.1	4566.62
467	NTC	15826.1	949.12
468	NTC	111268	917.333
469	NTC	105743	834.635
470	NTC	128036	1153.86
471	NTC	122371	437.966
472	NTC	109166	435.083
473	NTC	79775.2	277.521
474	NTC	60967.6	304.41
475	NTC	68326.4	988.66
476	NTC	46997.2	278.693
477	NTC	50615.6	169.484
478	NTC	45313.7	262.194
479	NTC	59582.5	589.477
480	NTC	38166.5	0
481	NTC	27549.7	234.626
482	NTC	99251.4	398.512
483	NTC	103515	861.19
484	NTC	25399.3	3091.26
485	NTC	26214.8	786.641
486	NTC	32984.7	608.85
487	NTC	116199	951.864
488	NTC	113774	623.344
489	NTC	110084	486.983
490	NTC	3054.13	20.1479
491	NTC	29710.3	166.784
492	NTC	27475.3	474.988
493	NTC	28130.5	5521.16
494	NTC	33178.2	5.37545
495	NTC	11549.1	83.5458
496	NTC	118411	21488.6
497	NTC	118541	794.623
498	NTC	132802	321.921
499	NTC	117734	1336.71
500	NTC	46781.1	794.686
501	NTC	62523.8	374.01
502	NTC	36250.7	337.057
503	NTC	108312	611.674
504	NTC	122433	4847.11
505	NTC	90607.2	361.094
506	NTC	65423.8	923.921
507	NTC	65850.2	626.933
508	NTC	63783.3	15687.8
509	NTC	91299.6	579.934
510	NTC	62616.7	1313.92
511	NTC	50754.3	19587.7
512	NTC	106518	418.081
513	NTC	121247	1143.69
514	NTC	131879	871.68
515	NTC	109329	335.756
516	NTC	44284.8	1076.79
517	NTC	46952.5	423.208
518	NTC	40742.9	549.917
519	NTC	44946.1	641.679
520	NTC	40461.6	843.547
521	NTC	21119.8	1124.19
522	NTC	91853.4	7132.97
523	NTC	83769.5	7503.58
524	NTC	37559.2	289.768
525	NTC	49840	1742.28
526	NTC	96543	5541.07
527	NTC	28320.8	573.391
528	NTC	138767	2093.74
529	NTC	73406.8	490.415
530	NTC	83938.6	315.573
531	NTC	82250.1	592.354
532	NTC	90129.9	807.465
533	NTC	70728.3	188.234
534	NTC	81659.3	643.356
535	NTC	60227.1	165.112
536	NTC	60156.8	532.342
537	NTC	34171.9	163.828
538	NTC	33726.3	341.891
539	NTC	30177.1	326.027
540	NTC	95100.6	223.699
541	NTC	40359	978.255
542	NTC	46144.6	126.917
543	NTC	35362.5	27.5504
544	NTC	48286.3	5770.78
545	NTC	36632	4212.6
546	NTC	37742.4	3465.63
547	NTC	22765.6	305.381
548	NTC	28055.8	2544.01
549	NTC	19163	1460.9
550	NTC	20451.6	1867.08
551	NTC	17039.9	900.179
552	NTC	29878.4	7766.74
553	NTC	14491.4	612.159
554	NTC	13361.9	1487.27
555	NTC	10146.6	547.757
556	NTC	68662	8782.43
557	NTC	49932.4	4604.68
558	NTC	52434.7	3610.85
559	NTC	33667	2011.18
560	NTC	35983.4	1938.77
561	NTC	53242.3	14522.6
562	NTC	12774.2	3004.52
563	NTC	5584.8	386.18
564	NTC	13888.3	193.126
565	NTC	21110.2	4078.8
566	NTC	24200	5502.03
567	NTC	19052.9	6439.93
568	NTC	15748.4	2655.46
569	NTC	13348	306.197
570	NTC	15258.3	872.635
571	NTC	29974.1	2912.58
572	NTC	35585	7704.4
573	NTC	39604.2	1917.28
574	NTC	125453	8956.78
575	NTC	119246	3519.9
576	NTC	136609	9200.2
577	NTC	167916	13548.3
578	NTC	141885	11974
579	NTC	60798.1	9539.28
580	NTC	51835.4	16163
581	NTC	342293	150441
582	NTC	26520.1	5352.72
583	NTC	13061.8	1943.01
584	NTC	25567.1	4861.1
585	NTC	93011.6	33403.7
586	NTC	77809.6	25372.3
587	NTC	205964	142781
588	NTC	5331.91	2891.45
589	NTC	213921	189768
590	NTC	36735.9	5837.93
591	NTC	45367.8	3271.76
592	NTC	92318.5	18751.5
593	NTC	44027.7	6157.42
594	NTC	127937	33984.7
595	NTC	110541	17012.8
596	NTC	139864	23803
597	NTC	38400.5	6264.2
598	NTC	92246	41402.9
599	NTC	77262.7	10322.7
600	NTC	10793.3	2702.35
601	NTC	9444.93	463.713
602	NTC	53488.5	19974.9
603	NTC	9089.01	1591.52
604	NTC	10904.8	386.669
605	NTC	6843.94	1052.46
606	NTC	29739.5	4212.6
607	NTC	36544.4	778.51
608	NTC	7280.97	362.523
609	NTC	41785.3	6705.87
610	NTC	69302.2	9550.04
611	NTC	53846.3	5286.17
612	NTC	69812.1	37233.2
613	NTC	44877.1	968.723
614	NTC	79401.8	15520.2
615	NTC	60044.2	8830.39
616	NTC	46121.2	2047.48
617	NTC	32658.9	1991.73
618	NTC	36622.5	1711.07
619	NTC	112103	6809.7
620	NTC	119397	8936.4
621	NTC	160478	20417.6
622	NTC	153788	6934.37
623	NTC	146201	9578.59
624	NTC	162491	5617.68
625	NTC	83977	511.629
626	NTC	71012.7	621.079
627	NTC	47809.6	584.184
628	NTC	45056	485.931
629	NTC	49932	841.548
630	NTC	92408.3	10045.9
631	NTC	64369	266.874
632	NTC	9101.48	30.5446
633	NTC	73191.1	117.846
634	NTC	67030.7	5323.33
635	NTC	52859	3979.73
636	NTC	74630.6	5568.81
637	NTC	84457.1	8039.38
638	NTC	57492.7	6007.3
639	NTC	36532.5	5094.79
640	NTC	28830.6	1648.17
641	NTC	32729.1	2791.43
2214	Paraffin control	8088.74	232.26
2222	Paraffin control	12031.3	499.649
2223	Paraffin control	12100.4	331.914
2224	Paraffin control	15015	806.516
2225	Paraffin control	11614	623.436
2226	Paraffin control	16643.1	3777.88
2227	Paraffin control	26802.6	820.158
2228	Paraffin control	45179.1	1595.84
2229	Paraffin control	45392.1	4948.81
2215	Paraffin control	20795.6	1172.07
2230	Paraffin control	19034.2	451.55
2231	Paraffin control	27990.3	745.239
2232	Paraffin control	12231.9	789.067
2233	Paraffin control	15621.9	1245.85
2234	Paraffin control	29435.8	2375.66
2235	Paraffin control	3084.84	297.269
2236	Paraffin control	28284.9	760.159
2237	Paraffin control	1497.11	154.268
2238	Paraffin control	11509.1	604.688
2216	Paraffin control	56030	4579.94
2239	Paraffin control	26142.5	632.046
2240	Paraffin control	31628	1068.39
2241	Paraffin control	38817	1493.98
2242	Paraffin control	20835.5	1940.64
2243	Paraffin control	23715.4	282.752
2244	Paraffin control	22807.1	10831.9
2245	Paraffin control	18418.6	1241.32
2246	Paraffin control	16124.2	1003.88
2217	Paraffin control	17902.5	3526.94
2247	Paraffin control	38587.6	1222.49
2248	Paraffin control	27132.9	1566.85
2249	Paraffin control	12949.9	2143.33
2250	Paraffin control	24962.7	2931.25
2251	Paraffin control	14228.5	1417.77
2252	Paraffin control	13706	1081.83
2253	Paraffin control	28449.1	3774.5
2254	Paraffin control	11676	876.284
2218	Paraffin control	28890	1254.26
2255	Paraffin control	53045.7	2533.98
2256	Paraffin control	41025	2571.07
2257	Paraffin control	33913.9	2804.37
2258	Paraffin control	5233.68	167.201
2259	Paraffin control	17881.3	619.852
2260	Paraffin control	24931.3	1275.01
2261	Paraffin control	25463.8	381.512
2262	Paraffin control	15265.3	631.931
2219	Paraffin control	28293	747.765
2263	Paraffin control	23609.6	685.077
2264	Paraffin control	35368.2	891.753
2265	Paraffin control	21430.1	1096
2266	Paraffin control	31872.6	1597.87
2267	Paraffin control	29048.5	4986.64
2269	Paraffin control	23488.7	673.283
2270	Paraffin control	18725.5	1789.46
2220	Paraffin control	62223.6	2487.81
2271	Paraffin control	11653.2	4002.41
2272	Paraffin control	10204.8	1574.81
2273	Paraffin control	36251.4	19205.3
2274	Paraffin control	44467.3	10786.3
2275	Paraffin control	8437.78	1667.16
2276	Paraffin control	35714.1	3002.55
2277	Paraffin control	25536.5	2384.61
2278	Paraffin control	12016.4	2349.41
2279	Paraffin control	25563.2	5253.88
2280	Paraffin control	21310.6	2799.54
2281	Paraffin control	11779.2	1162.89
2282	Paraffin control	15926.8	385.442
2283	Paraffin control	12385.6	404.698
2284	Paraffin control	48217.8	11674.1
2285	Paraffin control	18821.9	703.535
2286	Paraffin control	18162.7	1091.56
2287	Paraffin control	858.027	107.984
2221	Paraffin control	24621.9	7076.43
2288	Paraffin control	17282.9	381.573
2289	Paraffin control	23383.9	995.71
2292	Paraffin control	28669.6	3172.2
2293	Paraffin control	141336	13026.3
2301	Paraffin control	176966	13926.8
2302	Paraffin control	73432.8	5787.9
2303	Paraffin control	88080.6	5561.54
2304	Paraffin control	110476	4458.79
2305	Paraffin control	57888.2	3525.31
2306	Paraffin control	197041	5957.13
2307	Paraffin control	139651	4223.47
2308	Paraffin control	160861	4558.8
2294	Paraffin control	175000	8607.62
2309	Paraffin control	75459.1	4454.82
2310	Paraffin control	87402.9	5875.32
2311	Paraffin control	78683.3	8129.43
2312	Paraffin control	155084	11657.3
2313	Paraffin control	198776	10671
2314	Paraffin control	132450	11849.6
2315	Paraffin control	170347	47107.7
2316	Paraffin control	122846	6690.68
2317	Paraffin control	163665	3894.77
2295	Paraffin control	156277	17366.2
2318	Paraffin control	95460.2	7327.09
2319	Paraffin control	203428	13469.6
2320	Paraffin control	178986	9083.45
2321	Paraffin control	128677	2288.04
2322	Paraffin control	21965.9	1370.04
2323	Paraffin control	91997	3615.94
2324	Paraffin control	85496.2	4446.3
2325	Paraffin control	5047.09	285.613
2296	Paraffin control	174918	10573.9
2326	Paraffin control	164109	11583.2
2327	Paraffin control	145560	8242.89
2328	Paraffin control	47402.9	1618.82
2329	Paraffin control	117645	8472.09
2297	Paraffin control	157407	10505.9
2298	Paraffin control	118445	3215.07
2299	Paraffin control	145889	9334.33
2300	Paraffin control	156265	17527.3
2330	Paraffin control	74478.1	7384.76
2331	Paraffin control	64072.9	7158.6
2332	Paraffin control	69312.1	8416.53
2333	Paraffin control	60740.7	3308.62
2334	Paraffin control	66220	6237.66
2335	Paraffin control	97768.7	15518
2336	Paraffin control	67749.7	3145.43
2337	Paraffin control	87258	5831.53
2338	Paraffin control	94945.3	6752.81
2339	Paraffin control	65850	5085.62
2340	Paraffin control	74140	10957.9
2341	Paraffin control	61940.2	2038.48
2342	Paraffin control	76546.4	6417.84
2343	Paraffin control	65502	4725.78
2344	Paraffin control	74363.4	6226.1
2345	Paraffin control	47426.9	2988.23
2346	Paraffin control	69828.8	3888.47
2347	Paraffin control	61013.8	4623.07
2348	Paraffin control	67404.7	10469.1
2349	Paraffin control	73254	3479.23
2350	Paraffin control	76937.1	4346.92
2351	Paraffin control	66806	6425.26
2352	Paraffin control	67742.8	5464.35
2353	Paraffin control	79852.3	4376.19
2354	Paraffin control	73776	10035.3
2355	Paraffin control	41447.4	6931.14
2356	Paraffin control	153773	11194.6
2357	Paraffin control	63700.6	7593.92
2358	Paraffin control	76967.7	6914.26
2359	Paraffin control	89147.6	4530.91
2360	Paraffin control	73407.2	7481.26
2361	Paraffin control	79179.9	5955.47
2362	Paraffin control	63472.6	8859.55
2363	Paraffin control	59200.3	9624.74
2364	Paraffin control	71872.3	4082.78
2365	Paraffin control	62069.5	10192.8
2366	Paraffin control	72124.4	13544.8
2367	Paraffin control	70046.2	8426.98
2368	Paraffin control	40449.5	5844.75
2369	Paraffin control	38415.3	7305.65
2370	Paraffin control	30401.1	3234.7
2371	Paraffin control	31013.9	1243.41
2372	Paraffin control	31048	2493.25
2373	Paraffin control	43846.4	2955.14
2374	Paraffin control	46591.9	6194.79
2375	Paraffin control	19201.1	1788.68
2376	Paraffin control	40808.8	3176
2377	Paraffin control	19838	1900.2
2378	Paraffin control	29360.2	1409.24
2379	Paraffin control	37389.9	1161.21
2380	Paraffin control	15889	1037.25
2381	Paraffin control	35700.1	2790.14
